# Supplementary material for: Ipsilateral Recurrence of DCIS in Relation to Radiomics Features on Contrast Enhanced Breast MRI
Source: Tomography. 2022 Mar 1;8(2):596–606. doi: 10.3390/tomography8020049 (PMC8938812; doi:10.3390/tomography8020049)
Supplement: Supplementary file 1 [file tomography-08-00049-s001.zip]

Archive with 1 entries (1 files):
- tomography-1554300-supplementary.pdf
